# Supplementary material for: First molecular examination of Vietnamese mudflat snails in the genus Naranjia Golding, Ponder & Byrne, 2007 (Gastropoda: Amphibolidae)
Source: Sci Rep. 2020 Oct 30;10:18714. doi: 10.1038/s41598-020-75200-8 (PMC7603323; doi:10.1038/s41598-020-75200-8)
Supplement: Supplementary file 1 — Supplementary Information 1. [file 41598_2020_75200_MOESM1_ESM.xlsx]

## Sheet: Sheet1
Supplementary Infromation 1. (Accession No. ara now under registration.)
Specimens No.	Illustration	Locality	Collector	Accession No. CO1	16S	28S
ScNM486	N/A	Fig. 1, site 1; Fig. 2a; mangrove forest near Ha Tien Town	L. Prozorova	*****	*****	*****
ScNM487	Fig. 2c	Fig. 1, site 1; Fig. 2a; mangrove forest near Ha Tien Town	L. Prozorova	*****	*****	*****
ScNM488	Fig. 2d, 2f	Fig. 1, site 1; Fig. 2a; mangrove forest near Ha Tien Town	L. Prozorova	*****	*****	N/A
96v2018-10/4	Fig. 2g	Fig. 1, site 1; Fig. 2a; mangrove forest near Ha Tien Town	L. Prozorova	N/A	N/A	N/A
